# Supplementary material for: CFD simulation data of a pico-hydro turbine
Source: Data Brief. 2020 Nov 28;33:106596. doi: 10.1016/j.dib.2020.106596 (PMC7721606; doi:10.1016/j.dib.2020.106596)
Supplement: Supplementary file 1 [file mmc1.xlsx]

## Sheet: Mesh analysis data
				MESH ANALYSIS DATA: 12 STRAIGHT VANES PICO TURBINE
	Characteristic	Mesh model 1	Mesh model 2	Mesh model 3	Mesh model 4
	N° Elements	55571	416672	1007605	3300227
	Estacionario Size	5 mm	3 mm	2 mm	1.5 mm
	Rotor Size	2 mm	1 mm	0.75 mm	0.5 mm
	Skewness	0.2526	0.222	0.2177	0.2117
	Orthogonal quality	0.745	0.776	0.7808	0.7867

## Sheet: Data results sheet
					SIMULATIONS RESULTS DATA: 12 STRAIGHT VANES PICO TURBINE
	Operation point 1	Flow rate	0.0001333	m3/s	0.13302	Kg/s	7.998	lpm	2.11285	gpm
		Angular velocity	6.95	rad/s	66.3676	rpm
		Inlet pressure	294191	Pa	30	mH2O	2.94191	Bar	42.6688	Psi
		Outlet pressure	293643	Pa	29.9441	mH2O	2.93643	Bar	42.5893	Psi
		∆P	548	Pa	0.055882	mH2O	0.00548	Bar	0.0794807	Psi
		Pot	0.0729219	Watt
		Torque	0.0104924	Nm
	Operation point 2	Flow rate	0.001092	m3/s	1.09	Kg/s	65.52	lpm	17.3086	gpm
		Angular velocity	55.7	rad/s	531.896	rpm
		Inlet pressure	294191	Pa	30	mH2O	2.94191	Bar	42.6688	Psi
		Outlet pressure	259334	Pa	26.4454	mH2O	2.59334	Bar	37.6132	Psi
		∆P	34857	Pa	3.55452	mH2O	0.34857	Bar	5.05558	Psi
		Pot	37.9979	Watt
		Torque	0.682189	Nm
	Operation point 3	Flow rate	0.002316	m3/s	2.311	Kg/s	138.96	lpm	36.7093	gpm
		Angular velocity	122.35	rad/s	1168.36	rpm
		Inlet pressure	294191	Pa	30	mH2O	2.94191	Bar	42.6688	Psi
		Outlet pressure	139773	Pa	14.2533	mH2O	1.39773	Bar	20.2724	Psi
		∆P	154418	Pa	15.7467	mH2O	1.54418	Bar	22.3964	Psi
		Pot	357.013	Watt
		Torque	2.91796	Nm

## Sheet: Graphics data
				GRAPHICS RESULTS DATA: 12 STRAIGHT VANES PICO TURBINE
	Flow rate (lpm)	∆P (Pa)	Power (W)	Angular velocity (rpm)	Torque (Nm)
	7.998	548	0.072922	66.3676	0.010492
	65.52	34857	37.998	531.896	0.68219
	138.96	154418	357.01	1168.36	2.918
